# Supplementary material for: In Vivo Evaluation of Bone Regenerative Capacity of the Novel Nanobiomaterial: β-Tricalcium Phosphate Polylactic Acid-co-Glycolide (β-TCP/PLLA/PGA) for Use in Maxillofacial Bone Defects
Source: Nanomaterials (Basel). 2023 Dec 28;14(1):91. doi: 10.3390/nano14010091 (PMC10780666; doi:10.3390/nano14010091)
Supplement: Supplementary file 1 [file nanomaterials-14-00091-s001.zip]

Archive with 1 entries (1 files):
- nanomaterials-2772169-supplementary.pdf
